# Supplementary material for: Peer Relationships and Psychosocial Difficulties in Adolescents: Evidence from a Clinical Pediatric Sample
Source: J Clin Med. 2025 Oct 11;14(20):7177. doi: 10.3390/jcm14207177 (PMC12565466; doi:10.3390/jcm14207177)
Supplement: Supplementary file 1 [file jcm-14-07177-s001.zip]

Archive with 1 entries (1 files):
- jcm-3860182-supplementary.pdf
